# Supplementary material for: Admix-kit: an integrated toolkit and pipeline for genetic analyses of admixed populations
Source: Bioinformatics. 2024 Mar 15;40(4):btae148. doi: 10.1093/bioinformatics/btae148 (PMC10980565; doi:10.1093/bioinformatics/btae148)
Supplement: btae148_Supplementary_Data [file btae148_supplementary_data.zip]

Archive with 3 entries (3 files):
- figure_s1.eps
- figure_s2.eps
- supp.docx
